# Supplementary material for: Cognitive Performance and Health-Related Quality of Life in Patients with Neuromyelitis Optica Spectrum Disorder
Source: J Pers Med. 2022 May 2;12(5):743. doi: 10.3390/jpm12050743 (PMC9146457; doi:10.3390/jpm12050743)
Supplement: Supplementary file 1 [file jpm-12-00743-s001.zip]

Archive with 1 entries (1 files):
- jpm-1633004-supplementary.pdf
